# Supplementary material for: Transcriptome Analysis Reveals the Response Mechanism of Frl-Mediated Resistance to Fusarium oxysporum f. sp. radicis-lycopersici (FORL) Infection in Tomato
Source: Int J Mol Sci. 2022 Jun 25;23(13):7078. doi: 10.3390/ijms23137078 (PMC9267026; doi:10.3390/ijms23137078)
Supplement: Supplementary file 1 [file ijms-23-07078-s001.zip]

Archive with 1 entries (1 files):
- ijms-1767590-supplementary.pdf
